# Supplementary material for: Functional information from clinically-derived drug resistant forms of the Candida glabrata Pdr1 transcription factor
Source: PLoS Genet. 2020 Aug 25;16(8):e1009005. doi: 10.1371/journal.pgen.1009005 (PMC7473514; doi:10.1371/journal.pgen.1009005)
Supplement: S1 Table — All values used to generate data shown in Figures described here are provided in this table. (XLSX) [file pgen.1009005.s001.xlsx]

## Sheet: Figure 2C Western blots 
1. experiment	Pdr1	tubulin	adj	fold
WT-PDR1 promoter	519024	24100	21.5363	1		Pdr1 levels	WT-PDR1 promoter	WT-MET3 promoter	D1082G-PDR1 promoter	D1082G-MET3 promoter	R376W-PDR1 promoter	R376W-MET3 promoter
WT-MET3 promoter	3493872	16800	207.969	9.65667		1. experiment	1	9.65667	3.03352	4.74002	3.40367	5.32501
D1082G-PDR1 promoter	1091024	16700	65.3308	3.03352		2. experiment	1	18.4749	2.96871	7.61323	3.45368	8.68973
D1082G-MET3 promoter	2113104	20700	102.082	4.74002		Avg	1	14.0658	3.00112	6.17663	3.42868	7.00737
R376W-PDR1 promoter	996912	13600	73.3024	3.40367		SEM	0	3.11771	0.0229151	1.01583	0.0176825	1.18961
R376W-MET3 promoter	2201872	19200	114.681	5.32501
						Cdr1 levels	WT-PDR1p	WT-MET3p	D1082G-PDR1p	D1082G-MET3p	R376W-PDR1p	R376W-MET3p
1. experiment	Cdr1	tubulin	adj	fold		1. experiment	1	2.64698	13.2283	10.492	8.20444	9.85235
WT-PDR1 promoter	447000	17400	25.6897	1		2. experiment	1	1.08833	19.9294	40.1316	15.804	28.2524
WT-MET3 promoter	952000	14000	68	2.64698		Avg	1	1.86766	16.5788	25.3118	12.0042	19.0524
D1082G-PDR1 promoter	4010000	11800	339.831	13.2283		SEM	0	0.551065	2.36919	10.4792	2.68686	6.50539
D1082G-MET3 promoter	4070000	15100	269.536	10.492
R376W-PDR1 promoter	2740000	13000	210.769	8.20444
R376W-MET3 promoter	3670000	14500	253.103	9.85235
2. experiment	Pdr1	tubulin	adj	fold
WT-PDR1 promoter	23000	391000	0.0588235	1
WT-MET3 promoter	476000	438000	1.08676	18.4749
D1082G-PDR1 promoter	82600	473000	0.17463	2.96871
D1082G-MET3 promoter	176000	393000	0.447837	7.61323
R376W-PDR1 promoter	77200	380000	0.203158	3.45368
R376W-MET3 promoter	229000	448000	0.511161	8.68973
2. experiment	Cdr1	tubulin	adj	fold
WT-PDR1 promoter	57000	270000	0.211111	1
WT-MET3 promoter	105000	457000	0.229759	1.08833
D1082G-PDR1 promoter	2070000	492000	4.20732	19.9294
D1082G-MET3 promoter	2440000	288000	8.47222	40.1316
R376W-PDR1 promoter	724000	217000	3.33641	15.804
R376W-MET3 promoter	2010000	337000	5.96439	28.2524

## Sheet: Figure 3B q-RT-PCR 
18.5.2020 pdr1 null-1 backgorund	CDR1 CT mean	TEF1 CT mean	ΔCt	ΔΔCt	2-ΔΔCt		17.5.2020 pdr1 null-2 backgorund	CDR1 CT mean	TEF1 CT mean	ΔCt	ΔΔCt	2-ΔΔCt
WT	23.07	15.83	7.24	0	1		WT	1900-01-25 01:40:48	17.93	7.14	0	1		RNA level	pdr1 null background				pdr1 null background				pdr1 null background				pdr1 null background				pdr1 null background				pdr1 null background				pdr1 null background
D1082G	19.84	16.48	3.36	-3.88	14.723		D1082G	20.7	17.81	2.89	-4.25	19.0273		PDR1 allele		WT				D1082G				R376W				Triple				Quadruple				P822L				Y584C
R376W	20.11	16.52	3.59	-3.65	12.5533		R376W	21.86	17.84	4.02	-3.12	8.69388		GENE	CDR1	CDR2	SNQ2	YBT1	CDR1	CDR2	SNQ2	YBT1	CDR1	CDR2	SNQ2	YBT1	CDR1	CDR2	SNQ2	YBT1	CDR1	CDR2	SNQ2	YBT1	CDR1	CDR2	SNQ2	YBT1	CDR1	CDR2	SNQ2	YBT1
3x	18.73	16.98	1.75	-5.49	44.9422		3x	17.4	16.39	1.01	-6.13	70.0348		1. experiment	1	1	1	1	19.0273	2.18859	2.21914	1.32869	8.69388	2.04202	1.71713	1.13288	70.0348	5.46416	6.06287	4.28709	60.9688	4.89056	5.02805	3.07375	27.6652	3.70635	4.99332	1.94531	2.05623	1.29235	2.21914	1.17283
4x	18.05	16.54	1.51	-5.73	53.0765		4x	17.64	16.43	1.21	-5.93	60.9688		2. experiment	1	1	1	1	14.723	3.43426	1.94531	6.86852	12.5533	2.78949	1.86607	3.86375	44.9422	14.6213	5.02805	14.2215	53.0765	15.2422	3.31728	16.3362	11.4716	5.20537	3.73213	8.9383	9.06307	2.36199	1.52626	2.32947
P822L	20.62	16.9	3.72	-3.52	11.4716		P822L	19.97	17.62	2.35	-4.79	27.6652		Avg	1	1	1	1	16.8752	2.81142	2.08222	4.0986	10.6236	2.41576	1.7916	2.49831	57.4885	10.0427	5.54546	9.25429	57.0226	10.0664	4.17267	9.70497	19.5684	4.45586	4.36273	5.4418	5.55965	1.82717	1.8727	1.75115
Y584C	20.3	16.24	4.06	-3.18	9.06307		Y584C	23.18	17.08	6.1	-1.04	2.05623		SEM	0	0	0	0	1.5218	0.440412	0.0968132	1.95863	1.36453	0.264268	0.0526565	0.965505	8.87156	3.23754	0.365862	3.51234	2.79038	3.65986	0.60485	4.68898	5.72528	0.529982	0.445898	2.47239	2.47729	0.378172	0.24497	0.408931
18.5.2020 pdr1 null-1 backgorund	CDR2 CT mean	TEF1 CT mean	ΔCt	ΔΔCt	2-ΔΔCt		17.5.2020 pdr1 null-2 backgorund	CDR2 CT mean	TEF1 CT mean	ΔCt	ΔΔCt	2-ΔΔCt
WT	22.52	15.83	6.69	0	1		WT	21.69	17.93	3.76	0	1
D1082G	21.39	16.48	4.91	-1.78	3.43426		D1082G	20.44	17.81	2.63	-1.13	2.18859		RNA level	pdr1 null med15A null background				ppdr1 null med15A null background				pdr1 null med15A null background				pdr1 null med15A null background				pdr1 null med15A null background				pdr1 null med15A null background				pdr1 null med15A null background
R376W	21.73	16.52	5.21	-1.48	2.78949		R376W	20.57	17.84	2.73	-1.03	2.04202		PDR1 allele		WT				D1082G				R376W				Triple				Quadruple				P822L				Y584C
3x	19.8	16.98	2.82	-3.87	14.6213		3x	17.7	16.39	1.31	-2.45	5.46416		GENE	CDR1	CDR2	SNQ2	YBT1	CDR1	CDR2	SNQ2	YBT1	CDR1	CDR2	SNQ2	YBT1	CDR1	CDR2	SNQ2	YBT1	CDR1	CDR2	SNQ2	YBT1	CDR1	CDR2	SNQ2	YBT1	CDR1	CDR2	SNQ2	YBT1
4x	19.3	16.54	2.76	-3.93	15.2422		4x	17.9	16.43	1.47	-2.29	4.89056		1. experiment	1	1	1	1	2.69447	1.43396	1.05702	0.82932	1.04247	1.19748	1.3566	0.392292	13.1775	1.38511	1.20581	1.27456	8.05564	1.69349	1.27456	0.986233	5.1337	1.67018	1.12506	1.24833	1.10191	1.25701	1.55833	0.790041
P822L	21.21	16.9	4.31	-2.38	5.20537		P822L	19.49	17.62	1.87	-1.89	3.70635		2. experiment	1	1	1	1	0.578344	2.15846	1.56917	1.04247	0.673617	1.48452	1.02811	0.716978	8.33973	2.31338	1.67018	2.23457	2.75108	1.8025	1.24833	0.876606	1.32869	1.00696	1.44393	1.31039	0.876606	0.882703	1.01396	0.532185
Y584C	21.69	16.24	5.45	-1.24	2.36199		Y584C	20.47	17.08	3.39	-0.37	1.29235		Avg	1	1	1	1	1.63641	1.79621	1.31309	0.935893	0.858041	1.341	1.19236	0.554635	10.7586	1.84924	1.43799	1.75457	5.40336	1.748	1.26145	0.931419	3.23119	1.33857	1.28449	1.27936	0.989255	1.06986	1.28614	0.661113
														SEM	0	0	0	0	0.748162	0.25615	0.181072	0.0753586	0.130408	0.101486	0.116139	0.114794	1.7104	0.328192	0.164179	0.339416	1.87545	0.038541	0.00927373	0.038759	1.34528	0.234484	0.112738	0.0219425	0.0796554	0.132339	0.192464	0.0911659
18.5.2020 pdr1 null-1 backgorund	SNQ2 CT mean	TEF1 CT mean	ΔCt	ΔΔCt	2-ΔΔCt		17.5.2020 pdr1 null-2 backgorund	SNQ2 CT mean	TEF1 CT mean	ΔCt	ΔΔCt	2-ΔΔCt
WT	21.15	15.83	5.32	0	1		WT	23.04	17.93	5.11	0	1
D1082G	20.84	16.48	4.36	-0.96	1.94531		D1082G	21.77	17.81	3.96	-1.15	2.21914
R376W	20.94	16.52	4.42	-0.9	1.86607		R376W	22.17	17.84	4.33	-0.78	1.71713
3x	19.97	16.98	2.99	-2.33	5.02805		3x	18.9	16.39	2.51	-2.6	6.06287
4x	20.13	16.54	3.59	-1.73	3.31728		4x	19.21	16.43	2.78	-2.33	5.02805
P822L	20.32	16.9	3.42	-1.9	3.73213		P822L	20.41	17.62	2.79	-2.32	4.99332
Y584C	20.95	16.24	4.71	-0.61	1.52626		Y584C	21.04	17.08	3.96	-1.15	2.21914
18.5.2020 pdr1 null-1 backgorund	YBT1 CT mean	TEF1 CT mean	ΔCt	ΔΔCt	2-ΔΔCt		17.5.2020 pdr1 null-2 backgorund	YBT1 CT mean	TEF1 CT mean	ΔCt	ΔΔCt	2-ΔΔCt
WT	22.12	15.35	6.77	0	1		WT	23.89	18.5	5.39	0	1
D1082G	20.42	16.43	3.99	-2.78	6.86852		D1082G	23.34	18.36	4.98	-0.41	1.32869
R376W	21.28	16.46	4.82	-1.95	3.86375		R376W	23.65	18.44	5.21	-0.18	1.13288
3x	19.59	16.65	2.94	-3.83	14.2215		3x	20.15	16.86	3.29	-2.1	4.28709
4x	19.06	16.32	2.74	-4.03	16.3362		4x	20.81	17.04	3.77	-1.62	3.07375
P822L	20.31	16.7	3.61	-3.16	8.9383		P822L	22.51	18.08	4.43	-0.96	1.94531
Y584C	21.63	16.08	5.55	-1.22	2.32947		Y584C	22.7	17.54	5.16	-0.23	1.17283
20.5.2020 pdr1 null med15A null-1 background	CDR1 CT mean	TEF1 CT mean	ΔCt	ΔΔCt	2-ΔΔCt		20.5.2020 pdr1 null med15A null-2 background	CDR1 CT mean	TEF1 CT mean	ΔCt	ΔΔCt	2-ΔΔCt
WT	25.69	17.25	8.44	0	1		WT	26.02	18.54	7.48	0	1
D1082G	24.97	17.96	7.01	-1.43	2.69447		D1082G	27.21	18.94	8.27	0.79	0.578344
R376W	25.61	17.23	8.38	-0.06	1.04247		R376W	27.29	19.24	8.05	0.57	0.673617
3x	21.39	16.67	4.72	-3.72	13.1775		3x	23.22	18.8	4.42	-3.06	8.33973
4x	21.99	16.56	5.43	-3.01	8.05564		4x	25.41	19.39	6.02	-1.46	2.75108
P822L	22.86	16.78	6.08	-2.36	5.1337		P822L	25.98	18.91	7.07	-0.41	1.32869
Y584C	25.67	17.37	8.3	-0.14	1.10191		Y584C	26.84	19.17	7.67	0.19	0.876606
										0		1
20.5.2020 pdr1 null med15A null-1 background	CDR2 CT mean	TEF1 CT mean	ΔCt	ΔΔCt	2-ΔΔCt		20.5.2020 pdr1 null med15A null-2 background	CDR2 CT mean	TEF1 CT mean	ΔCt	ΔΔCt	2-ΔΔCt
WT	23.05	17.25	5.8	0	1		WT	22.87	18.54	4.33	0	1
D1082G	23.24	17.96	5.28	-0.52	1.43396		D1082G	22.16	18.94	3.22	-1.11	2.15846
R376W	22.77	17.23	5.54	-0.26	1.19748		R376W	23	19.24	3.76	-0.57	1.48452
3x	22	16.67	5.33	-0.47	1.38511		3x	21.92	18.8	3.12	-1.21	2.31338
4x	21.6	16.56	5.04	-0.76	1.69349		4x	22.87	19.39	3.48	-0.85	1.8025
P822L	21.84	16.78	5.06	-0.74	1.67018		P822L	23.23	18.91	4.32	-0.01	1.00696
Y584C	22.84	17.37	5.47	-0.33	1.25701		Y584C	23.68	19.17	4.51	0.18	0.882703
										0		1
20.5.2020 pdr1 null med15A null-1 background	SNQ2 CT mean	TEF1 CT mean	ΔCt	ΔΔCt	2-ΔΔCt		20.5.2020 pdr1 null med15A null-2 background	SNQ2 CT mean	TEF1 CT mean	ΔCt	ΔΔCt	2-ΔΔCt
WT	22.34	17.25	5.09	0	1		WT	23.23	18.54	4.69	0	1
D1082G	22.97	17.96	5.01	-0.08	1.05702		D1082G	22.98	18.94	4.04	-0.65	1.56917
R376W	21.88	17.23	4.65	-0.44	1.3566		R376W	23.89	19.24	4.65	-0.04	1.02811
3x	21.49	16.67	4.82	-0.27	1.20581		3x	22.75	18.8	3.95	-0.74	1.67018
4x	21.3	16.56	4.74	-0.35	1.27456		4x	23.76	19.39	4.37	-0.32	1.24833
P822L	21.7	16.78	4.92	-0.17	1.12506		P822L	23.07	18.91	4.16	-0.53	1.44393
Y584C	21.82	17.37	4.45	-0.64	1.55833		Y584C	23.84	19.17	4.67	-0.02	1.01396
22.5.2020 pdr1 null med15A null-1 background	YBT1 CT mean	TEF1 CT mean	ΔCt	ΔΔCt	2-ΔΔCt		22.5.2020 pdr1 null med15A null-2 background	YBT1 CT mean	TEF1 CT mean	ΔCt	ΔΔCt	2-ΔΔCt
WT	24.52	17.13	7.39	0	1		WT	26.78	18.65	8.13	0	1
D1082G	25.6	17.94	7.66	0.27	0.82932		D1082G	27.15	19.08	8.07	-0.06	1.04247
R376W	25.76	17.02	8.74	1.35	0.392292		R376W	28.32	19.71	8.61	0.48	0.716978
3x	23.71	16.67	7.04	-0.35	1.27456		3x	25.95	18.98	6.97	-1.16	2.23457
4x	23.79	16.38	7.41	0.02	0.986233		4x	27.6	19.28	8.32	0.19	0.876606
P822L	23.7	16.63	7.07	-0.32	1.24833		P822L	26.53	18.79	7.74	-0.39	1.31039
Y584C	24.84	17.11	7.73	0.34	0.790041		Y584C	27.76	18.72	9.04	0.91	0.532185

## Sheet: Figure 3D Western blots 
1. experiment	Pdr1	tubulin	adj	fold
WT in pdr1 null	25016	753000	0.0332218	1		Pdr1 levels	WT in pdr1 null	WT in pdr1 null med15A null	D1082G in pdr1 null	D1082G in pdr1 null med15A null	R376W in pdr1 null	R376W in pdr1 null med15A null	Triple in pdr1 null	Triple in pdr1 null med15A null	Quadruple in pdr1 null	Quadruple in pdr1 null med15A null
WT in pdr1 null med15A null	16255	861000	0.0188792	0.568278		1. experiment	1	0.568278	3.64938	1.43532	2.76007	1.09884	2.0435	1.03017	2.25617	0.943088
D1082G in pdr1 null	107054	883000	0.121239	3.64938		2. experiment	1	0.605915	3.43981	1.65279	3.08989	1.39717	1.78141	1.22248	2.4182	1.51611
D1082G in pdr1 null med15A null	39673	832000	0.0476839	1.43532		Avg	1	0.587096	3.5446	1.54406	2.92498	1.24801	1.91246	1.12633	2.33718	1.2296
R376W in pdr1 null	67212	733000	0.0916944	2.76007		SEM	0	0.0133065	0.0740949	0.0768884	0.116609	0.105474	0.0926605	0.0679922	0.0572851	0.202593
R376W in pdr1 null med15A null	29606	811000	0.0365055	1.09884
Triple in pdr1 null	54854	808000	0.0678886	2.0435		Cdr1 levels	PDR1 pdr1 null	PDR1 pdr1 null med15A null	D1082G pdr1 null	D1082G pdr1 null med15A null	R376W pdr1 null	R376W pdr1 null med15A null	3x pdr1 null	3x pdr1 null med15A null	4x pdr1 null	4x pdr1 null med15A null
Triple in pdr1 null med15A null	27174	794000	0.0342242	1.03017		1. experiment	1	0.0845669	20.1941	1.34756	12.9958	0.489044	34.7328	3.64608	21.6248	2.35333
Quadruple in pdr1 null	58689	783000	0.074954	2.25617		2. experiment	1	0.299043	6.75408	1.39201	4.9771	0.962604	9.08451	3.04798	6.40697	1.81068
Quadruple in pdr1 null med15A null	27540	879000	0.0313311	0.943088		Avg	1	0.191805	13.4741	1.36979	8.98645	0.725824	21.9087	3.34703	14.0159	2.08201
						SEM	0	0.0758286	4.75177	0.0157154	2.83504	0.167429	9.06806	0.21146	5.3803	0.191856
1. experiment	Cdr1	tubulin	adj	fold
WT in pdr1 null	12700	537000	0.0236499	1
WT in pdr1 null med15A null	1170	585000	0.002	0.0845669
D1082G in pdr1 null	309000	647000	0.477589	20.1941
D1082G in pdr1 null med15A null	22500	706000	0.0318697	1.34756
R376W in pdr1 null	138000	449000	0.30735	12.9958
R376W in pdr1 null med15A null	6500	562000	0.0115658	0.489044
Triple in pdr1 null	414000	504000	0.821429	34.7328
Triple in pdr1 null med15A null	52600	610000	0.0862295	3.64608
Quadruple in pdr1 null	291000	569000	0.511424	21.6248
Quadruple in pdr1 null med15A null	36900	663000	0.0556561	2.35333
2. experiment	Pdr1	tubulin	adj	fold
WT in pdr1 null	548000	549000	0.998179	1
WT in pdr1 null med15A null	352000	582000	0.604811	0.605915
D1082G in pdr1 null	2170000	632000	3.43354	3.43981
D1082G in pdr1 null med15A null	1140000	691000	1.64978	1.65279
R376W in pdr1 null	1940000	629000	3.08426	3.08989
R376W in pdr1 null med15A null	986000	707000	1.39463	1.39717
Triple in pdr1 null	1010000	568000	1.77817	1.78141
Triple in pdr1 null med15A null	759000	622000	1.22026	1.22248
Quadruple in pdr1 null	1960000	812000	2.41379	2.4182
Quadruple in pdr1 null med15A null	737000	487000	1.51335	1.51611
2. experiment	Cdr1	tubulin	adj	fold
WT in pdr1 null	131000	516000	0.253876	1
WT in pdr1 null med15A null	45400	598000	0.0759197	0.299043
D1082G in pdr1 null	1190000	694000	1.7147	6.75408
D1082G in pdr1 null med15A null	364000	1030000	0.353398	1.39201
R376W in pdr1 null	978000	774000	1.26357	4.9771
R376W in pdr1 null med15A null	174000	712000	0.244382	0.962604
Triple in pdr1 null	1310000	568000	2.30634	9.08451
Triple in pdr1 null med15A null	520000	672000	0.77381	3.04798
Quadruple in pdr1 null	1420000	873000	1.62658	6.40697
Quadruple in pdr1 null med15A null	325000	707000	0.459689	1.81068

## Sheet: Figure 4B Transformation effic
Transformation efficiency in pdr1 null background	vector only	WT	∆255-968 PDR1	∆255-968 PDR1-D1082G
1. experiment	12704	9904	80	8112
2. experiment	27360	22704	168	16752
Avg	20032	16304	124	12432
SEM	5181.68	4525.48	31.1127	3054.7
*Transformation efficiency (transformants per microgram of plasmid DNA) = CFU x suspension volume/volume plated x conc. of pDNA

## Sheet: Figure 4E Western blot 
1. experiment	Pdr1	tubulin	adj	fold
D255-968 Pdr1 in PDR1 background	888000	794000	1.11839	1		Pdr1 levels	D255-968 Pdr1 in PDR1 background	D255-968 D1082G Pdr1 in PDR1 background	D255-968 D1082G Pdr1 in pdr1 null
D255-968 D1082G Pdr1 in PDR1 background	776000	850000	0.912941	0.816301		1. experiment	1	0.816301	1.19149
D255-968 D1082G Pdr1 in pdr1 null	1130000	848000	1.33255	1.19149		2. experiment	1	0.818244	0.682997
						avg	1	0.817272	0.937243
1. experiment	Cdr1	tubulin	adj	fold		SEM	0	0.000686902	0.179779
PDR1 background only	370608	27700	13.3794	1
D255-968 Pdr1 in PDR1 background	2710376	26100	103.846	7.76165		Cdr1 levels	PDR1 background only	D255-968 Pdr1 in PDR1 background	D255-968 D1082G Pdr1 in PDR1 background	D255-968 D1082G Pdr1 in pdr1 null
D255-968 D1082G Pdr1 in PDR1 background	1.5847e+06	26000	60.95	4.55553		1. experiment	1	7.76165	4.55553	6.341
D255-968 D1082G Pdr1 in pdr1 null	2528188	29800	84.8385	6.341		2. experiment	1	5.58402	3.29581	6.53963
						avg	1	6.67283	3.92567	6.44032
2. experiment	Pdr1	tubulin	adj	fold		SEM	0	0.769909	0.445377	0.0702252
D255-968 Pdr1 in PDR1 background	3140000	327000	9.60245	1
D255-968 D1082G Pdr1 in PDR1 background	2640000	336000	7.85714	0.818244
D255-968 D1082G Pdr1 in pdr1 null	2020000	308000	6.55844	0.682997
2. experiment	Cdr1	tubulin	adj	fold
PDR1 background only	24400	109000	0.223853	1
D255-968 Pdr1 in PDR1 background	240000	192000	1.25	5.58402
D255-968 D1082G Pdr1 in PDR1 background	99600	135000	0.737778	3.29581
D255-968 D1082G Pdr1 in pdr1 null	284000	194000	1.46392	6.53963

## Sheet: Figure 5C Western blot 
1. experiment	Pdr1	tubulin	adj	fold
MET3-PDR1+ D255-968 PDR1	1337035	200000	6.68518	0.933397		Pdr1 levels	MET3-PDR1+ D255-968 PDR1	MET3-PDR1+ D255-968 PDR1 + met	MET3-PDR1+D255-968 PDR1- D1082G	MET3-PDR1+D255-968 PDR1- D1082G + met	pCU+ D255-968 D1082G PDR1-D1082G
MET3-PDR1+ D255-968 PDR1 + met	3282460	213000	15.4106	2.15166		1. experiment	0.933397	2.15166	0.402782	1.0186	1
MET3-PDR1+ D255-968 PDR1-D1082G	458684	159000	2.88481	0.402782		2. experiment	1.16616	2.35761	0.580854	1.17217	1
MET3-PDR1+ D255-968 PDR1-D1082G + met	1276692	175000	7.29538	1.0186		Avg	1.04978	2.25464	0.491818	1.09538	1
pCU+ TAP-D255-968 PDR1-D1082G	1310682	183000	7.1622	1		SEM	0.0822936	0.0728153	0.062958	0.0542979	0
1. experiment	Cdr1	tubulin	adj	fold		Cdr1 levels	MET3-PDR1+ D255-968 PDR1	MET3-PDR1+ D255-968 PDR1 + met	MET3-PDR1+D255-968 PDR1- D1082G	MET3-PDR1+D255-968 PDR1- D1082G + met	pCU+ D255-968 D1082G PDR1-D1082G
MET3-PDR1+ D255-968 PDR1	566678	140000	4.0477	1.02664		1. experiment	1.02664	2.8348	0.550674	0.981214	1
MET3-PDR1+ D255-968 PDR1 + met	1.68768e+06	151000	11.1767	2.8348		2. experiment	2.22225	9.9546	0.611974	1.97888	1
MET3-PDR1+ D255-968 PDR1-D1082G	196270	90400	2.17113	0.550674		Avg	1.62445	6.3947	0.581324	1.48005	1
MET3-PDR1+ D255-968 PDR1-D1082G + met	406204	105000	3.86861	0.981214		SEM	0.422714	2.51723	0.0216729	0.352729	0
pCU+ TAP-D255-968 PDR1-D1082G	548032	139000	3.94268	1
2. experiment	Pdr1	tubulin	adj	fold
MET3-PDR1+ D255-968 PDR1	5790000	349000	16.5903	1.16616
MET3-PDR1+ D255-968 PDR1 + met	10800000	322000	33.5404	2.35761
MET3-PDR1+ D255-968 PDR1-D1082G	2760000	334000	8.26347	0.580854
MET3-PDR1+ D255-968 PDR1-D1082G + met	6070000	364000	16.6758	1.17217
pCU+ TAP-D255-968 PDR1-D1082G	3770000	265000	14.2264	1
2. experiment	Cdr1	tubulin	adj	fold
MET3-PDR1+ D255-968 PDR1	749000	512000	1.46289	2.22225
MET3-PDR1+ D255-968 PDR1 + met	1730000	264000	6.55303	9.9546
MET3-PDR1+ D255-968 PDR1-D1082G	98700	245000	0.402857	0.611974
MET3-PDR1+ D255-968 PDR1-D1082G + met	340000	261000	1.30268	1.97888
pCU+ TAP-D255-968 PDR1-D1082G	262000	398000	0.658291	1

## Sheet: Figure 6C Western blot 
1. experiment	Pdr1	tubulin	adj	fold
MET3-D255-968 PDR1 in pdr1 null	4696064	311000	15.0999	1		Pdr1 levels	MET3-D255-968 PDR1 in pdr1 null	MET3-D255-968 PDR1-D1082G in pdr1 null
MET3-D255-968 PDR1-D1082G in pdr1 null	5819763	390000	14.9225	0.988251		1. experiment	1	0.988251
						2. experiment	1	0.733535
1. experiment	Cdr1	tubulin	adj	fold		Avg	1	0.860893
MET3-D255-968 PDR1 in pdr1 null	3360000	467000	7.19486	1		SEM	0	0.0900556
MET3-D255-968 PDR1-D1082G in pdr1 null	2280000	363000	6.28099	0.872983
						Cdr1 levels	MET3-D255-968 PDR1 in pdr1 null	MET3-D255-968 PDR1-D1082G in pdr1 null
2. experiment	Pdr1	tubulin	adj	fold		I	1	0.872983
MET3-D255-968 PDR1 in pdr1 null	7392981	387000	19.1033	1		II	1	0.891986
MET3-D255-968 PDR1-D1082G in pdr1 null	5647216	403000	14.0129	0.733535		Avg	1	0.882485
						SEM	0	0.00671857
2. experiment	Cdr1	tubulin	adj	fold
MET3-D255-968 PDR1 in pdr1 null	2460000	384000	6.40625	1		Pdr1 levels	MET3-D255-968 PDR1 in pdr1 null med15A null	MET3-D255-968 PDR1-D1082G in pdr1 null med15A null
MET3-D255-968 PDR1-D1082G in pdr1 null	1360000	238000	5.71429	0.891986		1. experiment	1	0.646663
						2. experiment	1	0.67962
1. experiment	Pdr1	tubulin	adj	fold		Avg	1	0.663142
MET3-D255-968 PDR1 in pdr1 null med15A null	5191022	508000	10.2185	1		SEM	0	0.0116523
MET3-D255-968 PDR1-D1082G in pdr1 null med15A null	4017636	608000	6.60795	0.646663
						Cdr1 levels	MET3-D255-968 PDR1 in pdr1 null med15A null	MET3-D255-968 PDR1-D1082G in pdr1 null med15A null
1. experiment	Cdr1	tubulin	adj	fold		I	1	0.302729
MET3-D255-968 PDR1 in pdr1 null med15A null	1450000	288000	5.03472	1		II	1	0.465046							MET3-intdel-D1082G
MET3-D255-968 PDR1-D1082G in pdr1 null med15A null	631000	414000	1.52415	0.302729		Avg	1	0.383887							0.3
						SEM	0	0.0573878							0.47
2. experiment	Pdr1	tubulin	adj	fold											0.385
MET3-D255-968 PDR1 in pdr1 null med15A null	3280000	1330000	2.46617	1											0.0601041
MET3-D255-968 PDR1-D1082G in pdr1 null med15A null	2380000	1420000	1.67606	0.67962
2. experiment	Cdr1	tubulin	adj	fold
MET3-D255-968 PDR1 in pdr1 null med15A null	5070000	769000	6.59298	1
MET3-D255-968 PDR1-D1082G in pdr1 null med15A null	3250000	1060000	3.06604	0.465046

## Sheet: Figure 7D Western blot 
1. experiment	Pdr1	tubulin	adj	fold
D255-968 PDR1-D1082G in pdr1 null	2780000	1200000	2.31667	1		Pdr1 levels	D255-968 PDR1-D1082G in pdr1 null	D255-968 PDR1-D1082G in pdr1 null med15A null	D255-968 PDR1-AAA in pdr1 null	D255-968 PDR1-AAA in pdr1 null med15A null	D255-968 PDR1-D1082G-AAA in pdr1 null	D255-968PDR1-D1082G-AAA in pdr1 null med15A null	D255-968 PDR1 in pdr1 null med15A null
D255-968 PDR1-D1082G in pdr1 null med15A null	552000	859000	0.642608	0.277385		1. experiment	1	0.277385	0.930363	0.179635	0.281077	0.219681	1.22856
D255-968 PDR1-AAA in pdr1 null	2220000	1030000	2.15534	0.930363		2. experiment	1	0.493191	0.785667	0.675833	0.459091	0.224503	1.711
D255-968 PDR1-AAA in pdr1 null med15A null	407000	978000	0.416155	0.179635		Avg	1	0.385288	0.858015	0.427734	0.370084	0.222092	1.46978
D255-968 PDR1-D1082G-AAA in pdr1 null	840000	1290000	0.651163	0.281077		SEM	0	0.0762989	0.0511575	0.175432	0.0629373	0.00170466	0.170569
D255-968PDR1-D1082G-AAA in pdr1 null med15A null	570000	1120000	0.508929	0.219681
D255-968 PDR1 in pdr1 null med15A null	2960000	1040000	2.84615	1.22856		Cdr1 levels	D255-968 PDR1-D1082G in pdr1 null	D255-968 PDR1-D1082G in pdr1 null med15A null	D255-968 PDR1-AAA in pdr1 null	D255-968 PDR1-AAA in pdr1 null med15A null	D255-968 PDR1-D1082G-AAA in pdr1 null	D255-968PDR1-D1082G-AAA in pdr1 null med15A null	D255-968 PDR1 in pdr1 null med15A null
						1. experiment	1	0.350162	0.159428	0.0847594	0.0479192	0.0393327	0.964069
1. experiment	Cdr1	tubulin	adj	fold		2. experiment	1	0.534225	0.215368	0.106042	0.110171	0.0790625	0.824043
D255-968 PDR1-D1082G in pdr1 null	1520000	1200000	1.26667	1		Avg	1	0.448311	0.188179	0.0964214	0.0796154	0.0597389	0.903508
D255-968 PDR1-D1082G in pdr1 null med15A null	381000	859000	0.443539	0.350162		SEM	0	0.0607502	0.0192253	0.00680278	0.0216059	0.0136639	0.0561898
D255-968 PDR1-AAA in pdr1 null	208000	1030000	0.201942	0.159428
D255-968 PDR1-AAA in pdr1 null med15A null	105000	978000	0.107362	0.0847594
D255-968 PDR1-D1082G-AAA in pdr1 null	78300	1290000	0.0606977	0.0479192
D255-968PDR1-D1082G-AAA in pdr1 null med15A null	55800	1120000	0.0498214	0.0393327
D255-968 PDR1 in pdr1 null med15A null	1270000	1040000	1.22115	0.964069
2. experiment	Pdr1	tubulin	adj	fold
D255-968 PDR1-D1082G in pdr1 null	615000	424000	1.45047	1
D255-968 PDR1-D1082G in pdr1 null med15A null	593748	830000	0.715359	0.493191
D255-968 PDR1-AAA in pdr1 null	498000	437000	1.13959	0.785667
D255-968 PDR1-AAA in pdr1 null med15A null	497000	507000	0.980276	0.675833
D255-968 PDR1-D1082G-AAA in pdr1 null	289000	434000	0.665899	0.459091
D255-968PDR1-D1082G-AAA in pdr1 null med15A null	141000	433000	0.325635	0.224503
D255-968 PDR1 in pdr1 null med15A null	1360000	548000	2.48175	1.711
2. experiment	Cdr1	tubulin	adj	fold
D255-968 PDR1-D1082G in pdr1 null	2328280	317000	7.34473	1
D255-968 PDR1-D1082G in pdr1 null med15A null	1337994	341000	3.92374	0.534225
D255-968 PDR1-AAA in pdr1 null	460310	291000	1.58182	0.215368
D255-968 PDR1-AAA in pdr1 null med15A null	238328	306000	0.77885	0.106042
D255-968 PDR1-D1082G-AAA in pdr1 null	190156	235000	0.809174	0.110171
D255-968PDR1-D1082G-AAA in pdr1 null med15A null	134140	231000	0.580693	0.0790625
D255-968 PDR1 in pdr1 null med15A null	1991232	329000	6.05238	0.824043

## Sheet: Figure 8C Western blot  
1. experiment	Pdr1	tubulin	adj	fold
WT in pdr1 null	42800	537000	0.079702	1		Pdr1 levels	WT in pdr1 null	WT in pdr1 nul medl15A null	WT-AAA in pdr1 null	WT-AAA in pdr1 nul medl15A null	D1082G in pdr1 null	D1082G in pdr1 nul medl15A null	D1082G-AAA in pdr1 null	D1082G-AAA in pdr1 nul medl15A null
WT in pdr1 nul med15A null	16700	593000	0.0281619	0.35334		1. experiment	1	0.35334	1.174	0.676093	3.15893	1.24963	1.01972	0.599428
WT-AAA in pdr1 null	55300	591000	0.0935702	1.174		2. experiment	1	0.727987	1.33604	0.850784	3.40315	1.30579	1.15014	0.611226
WT-AAA in pdr1 null med15A null	31200	579000	0.053886	0.676093		Avg	1	0.540663	1.25502	0.763439	3.28104	1.27771	1.08493	0.605327
D1082G in pdr1 null	142000	564000	0.251773	3.15893		SEM	0	0.132458	0.057289	0.0617627	0.0863441	0.0198527	0.0461107	0.00417123
D1082G in pdr1 null med15A null	49600	498000	0.0995984	1.24963
D1082G-AAA in pdr1 null	43400	534000	0.0812734	1.01972		Cdr1 levels	WT in pdr1 null	WT in pdr1 nul medl15A null	WT-AAA in pdr1 null	WT-AAA in pdr1 nul medl15A null	D1082G in pdr1 null	D1082G in pdr1 nul medl15A null	D1082G-AAA in pdr1 null	D1082G-AAA in pdr1 nul medl15A null
D1082G-AAA in pdr1 null med15A null	24700	517000	0.0477756	0.599428		1. experiment	1	0.268993	2.58344	1.16966	11.5406	1.89086	1.59848	0.680643
						2. experiment	1	0.272416	3.47064	1.45593	11.9586	2.17973	2.3808	0.94307
1. experiment	Cdr1	tubulin	adj	fold		Avg	1	0.270704	3.02704	1.31279	11.7496	2.03529	1.98964	0.811856
WT in pdr1 null	153000	228000	0.671053	1		SEM	0	0.00121016	0.313674	0.101209	0.147776	0.102129	0.27659	0.0927818
WT in pdr1 nul med15A null	42600	236000	0.180508	0.268993
WT-AAA in pdr1 null	397000	229000	1.73362	2.58344
WT-AAA in pdr1 null med15A null	208000	265000	0.784906	1.16966
D1082G in pdr1 null	2060000	266000	7.74436	11.5406
D1082G in pdr1 null med15A null	269000	212000	1.26887	1.89086
D1082G-AAA in pdr1 null	310000	289000	1.07266	1.59848
D1082G-AAA in pdr1 null med15A null	132000	289000	0.456747	0.680643
2. experiment	Pdr1	tubulin	adj	fold
WT in pdr1 null	39663	537000	0.0738603	1
WT in pdr1 nul med15A null	31939	594000	0.0537694	0.727987
WT-AAA in pdr1 null	58320	591000	0.0986802	1.33604
WT-AAA in pdr1 null med15A null	35567	566000	0.0628392	0.850784
D1082G in pdr1 null	142017	565000	0.251358	3.40315
D1082G in pdr1 null med15A null	48030	498000	0.0964458	1.30579
D1082G-AAA in pdr1 null	45363	534000	0.0849494	1.15014
D1082G-AAA in pdr1 null med15A null	23295	516000	0.0451453	0.611226
2. experiment	Cdr1	tubulin	adj	fold
WT in pdr1 null	153000	317000	0.48265	1
WT in pdr1 nul med15A null	42600	324000	0.131481	0.272416
WT-AAA in pdr1 null	397000	237000	1.67511	3.47064
WT-AAA in pdr1 null med15A null	208000	296000	0.702703	1.45593
D1082G in pdr1 null	1720000	298000	5.77181	11.9586
D1082G in pdr1 null med15A null	283000	269000	1.05204	2.17973
D1082G-AAA in pdr1 null	316000	275000	1.14909	2.3808
D1082G-AAA in pdr1 null med15A null	132000	290000	0.455172	0.94307

## Sheet: Figure 8D ChIP 
IP - 1. experiment	Ct mean	Ct of Adjusted input to 100%	% Input		% Input of ChIP DNA (CDR1 promoter)	WT	WT-AAA	D1082G	D1082G-AAA	ATCC 2001
WT	21.24		0.803872		1. experiment	0.803872	1.2527	12.0841	0.923406	0.0173977
WT-AAA	20.48		1.2527		2. experiment	0.648437	1.32412	14.8773	0.982846	0.0199847
D1082G	16.82		12.0841		Avg	0.726154	1.28841	13.4807	0.953126	0.0186912
D1082G-AAA	20.71		0.923406		SEM	0.0549547	0.025253	0.987535	0.0210152	0.000914644
ATCC 2001	26.39		0.0173977
Input - 1. experiment
WT	21.51	14.2812
WT-AAA	21.39	14.1612
D1082G	21	13.7712
D1082G-AAA	21.18	13.9512
ATCC 2001	21.13	13.9012
IP - 2. experiment	Ct mean	Ct of Adjusted input to 100%	% Input
WT	21.01		0.648437
WT-AAA	20.05		1.32412
D1082G	17.17		14.8773
D1082G-AAA	20.87		0.982846
ATCC 2001	26.67		0.0199847
Input - 2. experiment
WT	20.97	13.7412
WT-AAA	21.04	13.8112
D1082G	21.65	14.4212
D1082G-AAA	21.43	14.2012
ATCC 2001	21.61	14.3812
*Fraction of Input chromatin saved is 20 μl and the fraction for each IP is 300 μl. The IP fraction is 15 times the input fraction. For QPCR runs Input was diluted 10 times which makes the final dilution factor of the Input fraction (Input Dilution Factor) = 15.0 × 10 = 150
*Input adjustment formula: Log2(150)=7.22881869
*7.22881869 relates to the number of additional cycles which are needed to detect a 1:100 diluted sample at the threshold during qPCR in comparison to the undiluted sample (if an PCR efficiency of 100% is assumed)
